# Supplementary material for: NAC Transcription Factor PwNAC11 Activates ERD1 by Interaction with ABF3 and DREB2A to Enhance Drought Tolerance in Transgenic Arabidopsis
Source: Int J Mol Sci. 2021 Jun 28;22(13):6952. doi: 10.3390/ijms22136952 (PMC8269012; doi:10.3390/ijms22136952)
Supplement: Supplementary file 1 [file ijms-22-06952-s001.zip]

Archive with 1 entries (1 files):
- ijms-1261446-supplementary.pdf
